# Supplementary material for: Effect of Duration of Olive Storage on Chemical and Sensory Quality of Extra Virgin Olive Oils
Source: Foods. 2021 Sep 28;10(10):2296. doi: 10.3390/foods10102296 (PMC8534741; doi:10.3390/foods10102296)
Supplement: Supplementary file 1 [file foods-10-02296-s001.zip]

Archive with 1 entries (1 files):
- foods-1404354-supplementary.pdf
